# Supplementary material for: 3D Bioprinting of an Endothelialized Liver Lobule-like Construct as a Tumor-Scale Drug Screening Platform
Source: Micromachines (Basel). 2023 Apr 19;14(4):878. doi: 10.3390/mi14040878 (PMC10146619; doi:10.3390/mi14040878)
Supplement: Supplementary file 1 [file micromachines-14-00878-s001.zip]

Archive with 1 entries (1 files):
- micromachines-2308537-supplementary.pdf
